# Supplementary material for: Missense and truncating variants in CHD5 in a dominant neurodevelopmental disorder with intellectual disability, behavioral disturbances, and epilepsy
Source: Hum Genet. 2021 May 4;140(7):1109–20. doi: 10.1007/s00439-021-02283-2 (PMC8197709; doi:10.1007/s00439-021-02283-2)
Supplement: Supplementary file 3 — Supplementary file3 (XLSX 19 kb) [file 439_2021_2283_MOESM3_ESM.xlsx]

## Sheet: Online Resource Table 1
Online Resource Table 1. List of CHD5 variants and in silico predictions of the pathogenicity of the single variants
Patient	gDNA	cDNA	Protein	Polyphen	SIFT	Mutation Taster	CADD	Nucleotide conservation score	Codon conservation score	Gnomad	dbSNP	Domain
1	g.6214888G>A	c.577C>T	p.(Arg193Trp)	Probably damaging	Deleterious	Disease causing	26.9	1	0.67			CHDNT
				1000	0.00	0.998
2	g.6214887C>T	c.578G>A	p.(Arg193Gln)	Probably damaging	Deleterious	Disease causing	27.1	1	0.67			CHDNT
				0.998	0.00	0.999
3	g.6214853dup	c.612dupC	p.(Ser205Leufs*88)				27.2	1	0.67			-
4	g.6211146C>A	c.940G>T	p.(Glu314*)				43	1	1		rs754586094	-
5	g.6209018C>T	c.1279G>A	p.(Glu427Lys)	Probably damaging	Deleterious	Disease causing	26.5	1	1			PHD2
				0.999	0.00	1
6	g.6206288G>A	c.1786C>T	p.(Arg596*)				43	1	0.67			Chd2
7	g.6195425G>A	c.2735C>T	p.(Ser912Phe)	Probably damaging	Deleterious	Disease causing	28.6	1	1			-
				0.997	0.00	1
8	g.6191703C>T	c.3250G>A	p.(Asp1084Asn)	Probably damaging	Deleterious	Disease causing	25.2	1	1	1/251028	rs760743983	Helicase C-terminal
				0.995	0.00	1				4x10-6
9	g.6190280G>A	c.3371C>T	p.(Pro1124Leu)	Probably damaging	Deleterious	Disease causing	29.9	1	0.67			Helicase C-terminal
				0.999	0.00	1
10	g.6189110C>T	c.3407G>A	p.(Arg1136His)	Probably damaging	Deleterious	Disease causing	33	1	1	1/251028	rs1162494442	Helicase C-terminal
				0.998	0.00	1				4x10-6
11	g.6189098T>A	c.3419A>T	p.(Asn1140Ile)	Possibly damaging	Deleterious	Disease causing	24.2	1	1			Helicase C-terminal
				0.879	0.00	0.998
12	g.6185921G>C	c.4079-3C>G					25.2	1				-
13	g.6185825C>G	c.4171+1G>C	p.(Glu1360_Ser1391delinsGly)				33	1				-
14	g.6185587G>C	c.4257C>G	p.(Ile1419Met)	Probably damaging	Deleterious	Disease causing	22.3	0	0.67			DUF1086
				0.988	0.00	1
15	g.6184653T>A	c.4463A>T	p.(Asp1488Val)	Probably damaging	Deleterious	Disease causing	28.5	1	1			DUF1086
				0.999	0.00	1
16	g.6171943T>C	c.5141A>G	p.(Glu1714Gly)	Benign	Deleterious	Disease causing	24.6	1	1	2/249704	rs781200968	-
				0.008	0.00	1				8.x10-6
VUS1	g.6212527G>A	c.815C>T	p.(Ala272Val)	Benign	Tolerated	Polymorphism	19.63	1	0.67			-
				0.164	0.07	0.692

## Sheet: Title Page
Missense and truncating variants in CHD5 in dominant neurodevelopmental disorders with intellectual disability, behavioural disturbances and epilepsy
Human Genetics
Ilaria Parenti,1* Daphné Lehalle,2* Caroline Nava,3 Erin Torti,4 Elsa Leitão,1 Richard Person,4 Takeshi Mizuguchi,5 Naomichi Matsumoto,5 Mitsuhiro Kato,6 Kazuyuki Nakamura,7 Stella A. de Man,8 Heidi Cope,9 Vandana Shashi,10 Undiagnosed Diseases Network, Jennifer Friedman,11 Pascal Joset,12,13 Katharina Steindl,12,13 Anita Rauch,12,13 Irena Muffels,14 Peter M. van Hasselt,14 Florence Petit,15 Thom…
Affiliations
1Institute of Human Genetics, University Hospital Essen, University Duisburg-Essen, Essen, Germany
2APHP, Sorbonne Université, Département de Génétique, Centre de Référence Déficiences Intellectuelles de Causes Rares, Groupe Hospitalier Pitié-Salpêtrière and Hôpital Trousseau, Paris, France
3Institut du Cerveau (ICM), Sorbonne Université, UMR S 1127, Inserm U1127, CNRS UMR 7225, F-75013 Paris, France
4GeneDx, Gaithersburg, Maryland, USA
5Department of Human Genetics, Yokohama City University Graduate School of Medicine, Yokohama 236-0004, Japan
6Department of Pediatrics, Showa University School of Medicine, Tokyo 142-8666, Japan
7Department of Pediatrics, Yamagata University Faculty of Medicine, Yamagata 990-9585, Japan
8Department of Pediatrics, Amphia Hospital, Breda, The Netherlands
9Department of Pediatrics, Division of Medical Genetics, Duke University School of Medicine, Durham, North Carolina, USA
10Program in Genetics and Genomics, Duke University School of Medicine, Durham, 27710 NC USA
11Departments of Neuroscience and Pediatrics, UCSD, San Diego; Division of Neurology, Rady Children’s Hospital, San Diego and Rady Children's Institute for Genomic Medicine, San Diego, CA USA
12Institute of Medical Genetics, University of Zurich, 8952 Schlieren-Zurich, Switzerland
13"Rare Disease Initiative Zurich, Clinical Research Priority Program for Rare Diseases University of Zurich," 8032 Zurich, Switzerland
14Department of Metabolic Diseases, University Medical Centre Utrecht, Utrecht, Netherlands
15CHU Lille, Clinique de Génétique, F-59000 Lille, France
16Institut de Génétique Médicale, CHRU Lille, Université de Lille, Lille, France
17Service de Génétique médicale, CHU de Poitiers, Poitiers, France
18University of Poitiers, EA3808 NEUVACOD, Poitiers, France.
19Unité Fonctionnelle d'Innovation diagnostique des maladies rares, FHU-TRANSLAD, CHU Dijon Bourgogne, Dijon, France Hospitalo-Universitaire Médecine Translationnelle et Anomalies du Développement (TRANSLAD), Centre Hospitalier Universitaire Dijon Bourgogne, Dijon, France
20UFR Des Sciences de Santé, INSERM-Université de Bourgogne UMR1231 GAD « Génétique des Anomalies du Développement », FHU-TRANSLAD, Dijon, France
21Centre de référence maladies rares «Anomalies du développement et syndromes malformatifs », Centre de Génétique, FHU‐TRANSLAD, CHU Dijon Bourgogne, Dijon, France
22Department of Clinical Genetics, Erasmus MC, University Medical Center Rotterdam, Rotterdam, The Netherlands.
23CHU Sainte-Justine Research Center, Montreal, QC H3T 1C5, Canada
24Sainte-Justine Hospital, University of Montreal, Montreal, QC H3T 1C5, Canada
25Department of Medical Genetics and Alberta Children's Hospital Research Institute, Cumming School of Medicine, University of Calgary, Calgary, AB T2N 4N1, Canada
26Department of Biochemistry, Hamamatsu University School of Medicine, Hamamatsu 431-3192, Japan
27Department of Pediatrics, Hirosaki University Graduate School of Medicine and School of Medicine, Hirosaki 036-8562, Japan
28Department of Pediatrics, Hirosaki National Hospital, Hirosaki 036-8545, Japan
29Aomori City Health Center, Aomori 030-0962, Japan
30Greenwood Genetic Center, Greenwood, South Carolina, 29646, USA
31Department of Clinical Genetics, Amsterdam UMC, University of Amsterdam, Amsterdam, The Netherlands
32Laboratory of Genome Diagnostics, Department of Clinical Genetics, Amsterdam UMC, University of Amsterdam, Amsterdam, The Netherlands
33Hansjörg Wyss Department of Plastic Surgery, NYU Langone Health; New York, NY, USA
*joint first authors
$joint last authors
Correspondence to: Christel Depienne (christel.depienne@uni-due.de) or Cyril Mignot (cyril.mignot@aphp.fr)
