# Supplementary material for: Missense and truncating variants in CHD5 in a dominant neurodevelopmental disorder with intellectual disability, behavioral disturbances, and epilepsy
Source: Hum Genet. 2021 May 4;140(7):1109–20. doi: 10.1007/s00439-021-02283-2 (PMC8197709; doi:10.1007/s00439-021-02283-2)
Supplement: Supplementary file 4 — Supplementary file4 (XLSX 24 kb) [file 439_2021_2283_MOESM4_ESM.xlsx]

## Sheet: Online Resource Table 2
Online Resource Table 2. Detailed clinical features of the patients of our cohort
	Patient 1	Patient 2	Patient 3	Patient 4	Patient 5	Patient 6	Patient 7	Patient 8	Patient 9	Patient 10	Patient 11	Patient 12	Patient 13	Patient 14	Patient 15	Patient 16	VUS 1	Individual 1-III-1	Individual 1-III-2
Sex	F	F	F	M	F	M	M	M	F	M	M	M	F	F	M	M	M	M	F
Age	5y	11y10m	5y	7y	3y	12y2m	24y	5y2m	16y	7y	9y9m	16y	22y	6y	9y5m	18y	8y	13y	9y
CHD5 variant	Inherited	De novo	Not inherited from the mother. Father not available	Inherited	De novo	Not inherited from mother. Present in paternal uncle	De novo	De novo	De novo	De novo	De novo mosaic (22% of the reads)	De novo	De novo	De novo mosaic (17% of the reads)	De novo	De novo	De novo	Inherited	Inherited
	c.577C>T	c.578G>A	c.612dupC	c.940G>T	c.1279G>A	c.1786C>T	c.2735C>T	c.3250G>A	c.3371C>T	c.3407G>A	c.3419A>T	c.4079-3C>G	c.4171+1G>C	c.4257C>G	c.4463A>T	c.5141A>G	c.815C>T	c.577C>T	c.577C>T
	p.(Arg193Trp)	p.(Arg193Gln)	(p.Ser205Leufs*88)	p.(Glu314*)	p.(Glu427Lys)	p.(Arg596*)	p.(Ser912Phe)	p.(Asp1084Asn)	p.(Pro1124Leu)	p.(Arg1136His)	p.(Asn1140Ile)	p.?	p.(Glu1360_Ser1391delinsGly)	p.(Ile1419Met)	p.(Asp1488Val)	p.(Glu1714Gly)	p.(Ala272Val)	p.(Arg193Trp)	p.(Arg193Trp)
Method of Analysis	WES	WES	WES	WES	WES	WES	WES	trio WES	trio WES	trio WES	WES	WES	WES	WES	trio WES	trio WES
Ancestry		Caucasian			Dutch	Caucasian	Caucasian	Japanese		NA	Japanese	Hispanic		Caucasian	Japanese	North Africa	Caucasian
Family history	Family 1. Maternal aunt: speech disorder. Cousins with speech disorder. Maternal grandmother (deceased): suspected craniosynostosis	Unremarkable	Maternal smoking (1/2 pack cigarettes/day)	Family 2. Father: dyslexia. Sister: dyslexia, dysgraphia, dyscalculia, ADHD, mood disorder, anxiety, depression, suspected craniosynostosis	Unremarkable	Family 3. Father deceased (suicide-psychiatric issues). Paternal uncle has learning difficulties. Younger sister has learning difficulties.	Unremarkable	Unremarkable	Mother’s grandson through different partner has GDD/epilepsy		Unremarkable		Unremarkable		Unremarkable	No consanguineity	Unremarkable	Family 1. Cousin of Patient 1	Family 1. Cousin of Patient 1
Pregnancy	Unremarkable	Unremarkable	Preterm labor 29 weeks	Unremarkable	Unremarkable	Unremarkable	ICSI, otherwise unremarkable	Unremarkable	Unremarkable	Right hydronephrosis due to ureteropelvic junction obstruction	Unremarkable	Unremarkable	NA	Placenta previa, subchorionic hemorrhage, oligohydramnios	Unremarkable	Unremarkable	Unremarkable	Unremarkable	Unremarkable
Neonatal period	Unremarkable	Unremarkable	Unremarkable	Abnormal headshape	Unremarkable	Unremarkable	Feeding problems	Unremarkable	Unremarkable early infancy, no feeding concerns	Transient hypoglycemia due to hyperinsulinemia	Unremarkable	Failure to thrive and vomiting until 3m	Unremarkable	Jaundice, reflux, apnea	Unremarkable	Unremarkable	Limb anomalies noted at birth	Unremarkable	Unremarkable
Birth term (WG), weight (g)/length (cm)/OFC (cm)	39w (scheduled C-section), 2781 (-1.7 SD)/NA/NA	40w, 3390/50/NA	35w, 2812/NA/NA	39w (scheduled C-section), 3356/50.8/NA	NA	NA	42w,4910/NA/NA	38w5d, 3354/51.5/36.0	NA, 3085/NA/33 (-1.49 SD)	39w, 3275/NA/NA	35w5d, 2532/49.5/35	40w, 3600/NA/NA	NA	NA	37w5d, 2958/49/35	40w, 4600 (+2.17 SD)/NA/NA	NA	40w2d, 3447/NA/NA	40w2d, 3630/NA/NA
Intellectual disability (ID)	IQ above average	FSIQ 53 - mild/moderate ID	likely; no IQ testing	CogAT: all scores within average ranges, math scores above average - No ID	NA	FSIQ 85 - No ID	Severe ID	DQ 105 (2 y 9 m) - No ID	Moderate ID	NA	DQ 87 - No ID	Yes	Severe ID	Yes	DQ 20 - Severe ID	Severe ID	Moderate ID	Normal IQ	Normal IQ
Developmental delay	No	Yes	Yes	No	Moderate DD	Yes	Severe DD	No	Yes	Yes	No	Yes	Yes	Yes	Yes	Yes	Yes	Yes	normal motor development
Age of sitting/walking	15m/NA	14m/28m	9-10m/3y	9m/18m	NA/24m	12m/30m	14m/3.5y	13m/16m	8m/11m	20m/30m	9m/16m	32m/3-4.5y	NA/4.5y	12m/17m	18m/4y	NA/12m	10m/3y	NA	NA
Language: first words/current language abilities	Speech delay: at 24 months only 4-5 words, speech therapy from 24 month to 30 months/speech at 36 months.	24m/can speak and read simple sentences, write her name and count until 20	Delayed speech (first words uncertain age)/Speech articulation issues	7m/NA	No words at 3y	NA/Dysphasia, stuttering	NA/Currently non-verbal	16m/normal	2.5-3y/NA	18m/Currently speaks and reads short words, can count and recognize numbers up to 20	14m/normal	4y/ speech severely dysarthric and slow. Currently speaks in short sentences.	8y/few words	No words at 4y, few words at 6y	Currently nonverbal	12y/a few words, echolalia	3y/ can associate words, no sentences	Severe speech delay, required 3 years of speech therapy	Speech therapy for ~1 year
Regression	No	NA	No significant regression	No	NA	NA	No	No	no	NA	NA	Yes	No	NA	No	NA	No	No	No
Use of hands (purposeful, absent, stereotypies)	NA	Purposeful	Purposeful	NA	Purposeful	Purposeful	Dyspraxia	Purposeful	NA	sterotypies (face rubbing, hands waving)	NA	Purposeful	NA	Stereotypies, hand wringing	Purposeful	Purposeful	Purposeful	NA	NA
Behavioral issues	No	Obessive compulsive behavior, no mood swings, at times disoriented, reduced danger perception, skin picking	Has some meltdowns, picky eater	Sensory Processing Disorder: OT (feeding therapy from 22 months). Several OCD tendencies; fixates on interests, Asperger syndrome-like	Poor eye contact	Outbursts of anger, low tolerance to frustration, hetero-aggressive behavior, crying	Self-mutilation at younger age, aggression, ASD, poor eye contact, frustration, outburst of anger	No	Concerns with social communication but no autism (able to make friends)	No. Normal social interactions	No	Autism, ADHD diagnosis, obsessive compulsive behavior, compulsive eating	Autism spectrum disorder	Autistic behavior, hyperventilation, self-injury, sleep disturbance, irritable and anxious at times, does not engage socially	No	autism (ADI); hyperactivity, eye contact avoidance, tantrums, aggressiveness and self-injurious behaviors as a child; currently shows repetitive behaviors	No	Oppositional defiant disorder	No
Epilepsy	No	No	Yes	Yes	No	No	No	Yes	Yes/no	Yes	Yes	Yes	No	Yes	Yes	Yes	No	No	No
Age of onset			3w (infantile seizures). Had seizures over 2 week period as an infant; none with fever	15m; had 5 tonic-clonic seizures over two years.				6m	Single febrile seizure at 4y	6m	6m	16y		18m	1 day	14y
Type of seizures			NA	tonic-clonic				infantile spasms (West syndrome)	NA	infantile spasms (West syndrome)	Infantile spasms (West syndrome)	Generalized tonic-clonic		Staring spells, stiffening of the head and neck	Myoclonus or clonic seizures of right eyelid, clonic seizures of left upper and lower extremities	Generalized tonic-clonic
EEG			NA	EEG performed at 18m, no gross abnormalities				Initially hypsarrythmia. Latest EEG normal	NA	Epileptic encephalopathy with high amplitude discharges. Normal basic pattern for age with starting front-back differentiation. Parietotemporal sharp waves	Normal	NA		Mild diffuse slowing consistent with generalized brain dysfunction	Suppression-burst	NA
Drug and efficiency			No longer on AEDs	Resolved without treatment				ACTH, pyridoxin	none	Prednisone, levetiracetam, pyridoxin (seizure-free for 6y)	Zonisamide	Levetiracetam		Lamotrigine	Zonisamide, phenobarbital	Levetiracetam (efficient)
Height/weight/OFC (SD) at last evaluation	126 cm (+5)/16.3 kg (-0.5)/NA	149 cm (-0.2)/54.5 kg (+1.3)/59.9 cm (+1.2)	(+0.2)/(-0.5)/(+0.2)	128 cm (+1.8)/25.7 kg (+1.3)/NA	100.3 cm (-0.3)/16.9 kg (+1)/49.3 cm (-0.3)	157.5 cm (+1.7)/57.5 kg (+3.22)/55 cm (+0.6)	166cm (-1.5)/55kg (-1.7)/56.2cm	118.3 cm (+2.5)/21 kg (+1.7)/NA	At 5y: 112 cm (+1.5)/20.4 kg (+1.6)/51 cm (+0.2), OFC 16y 54.5 cm (-0.2)	At 3y: 95.5 cm (+0.2)/13.9 kg (0)/47.7 cm (-2.2)	At 9y4m: 120 cm (-2.2)/24 kg (-1.0) /51 cm (-1.2)	(-1)/(+1.5)/(+1)	(-2)/(-2)/(-3)	97.4 cm (-0.5)/15.8 kg (+0.5)/50.5 cm (0)	145cm(+0.42)/36.9kg(-0.04)/NA	186 cm (+2.2)/91 kg (+4)/57.5 cm (+1)	At 7y: 124 cm (+1)/22 kg (-1)/52 cm (-0.2)	167.7 cm (+3)/47.6 kg (+1.3)/NA	140.2 cm (+2)/31.8 kg (+1.6)/NA
Morphological features	Unremarkable	yes	yes	Unremarkable	yes	yes	yes	Unremarkable	Mild	Mild	Unremarkable	yes	yes	yes	Unremarkable	yes	yes	Unremarkable	Unremarkable
Facial features		Small forehead, thick eyebrows, deeply set eyes, downslanted palpebral fissures, prominent nasal bridge and tip, low columella, full cheeks, short philtrum, thin upper lip, everted lower lip, high palate, retrognathia, low-set ears, posteriorly rotated ears, large earlobes, short neck	Mildly cupped ears; no other dysmorphism		Epicanthic folds	High forehead/frontal bossing, narrow palpebral fissures, broad nasal bridge, thin upper lip, dental diastasis	Upslanted palpebral fissures, flat malar region, full lower lip		flat midface, upslanting palpebral fissures, micrognathia, mild jaw asimmetry, smaller ears	Frontal bossing		Broad nasal base and tip, micrognathia, conjunctival injection bilaterally/telangectasias	Short philtrum, thin upper lip, arched eyebrows, synophris, long eyelashes, upslanted palpebral fissures, anteverted nares	Epicanthic folds, prominent columella, small ears, small dysplastic teeth		Short philtrum, synophrys	Arched eyebrows, long philtrum, synophrys
Hands and feet features	NA	Long and tapered fingers, bilateral contractures of the proximal interphalangeal joint of the 5th finger, short 4th finger, widely spaced toes, long halluces, short 4th toe, aplastic/hypoplastic toenails	NA	NA	NA	NA	Normal hands, flat feet, hallux valgus	no	Keratosis over knuckles	NA	no	NA	Syndactyly of the 2nd and 3rd toes, bilateral talipes valgus, fetal pads	5th finger clinodactyly, metatarsus varus	no	NA	Bilateral post-axial polydactyly of hands, bilateral 3-4-5 camptodactyly, pes cavus
Hirsutism/hypertrichosis	NA	Yes (forearm, elbow and inferior third of the upper arm)	no	NA	no	no	no	NA	no	no	NA	no	Facial hirsutism and generalized hypertrichosis	no	No	no	Yes (back and legs)
Neurological examination	Normal	Truncal hypotonia, clumsiness	No focal sign	Hypotonia	Normal	NA	NA	Normal	Truncal hypotonia, no ataxia	Truncal hypotonia	Normal	Truncal hypotonia, dysmetria, ankle clonus, mild dystonic posturing of the fingers, choreiform movements of both hands, difficulty in tandem gait	Ataxia, brisk reflexes, exhaustible ankle clonus	Hypotonia	Truncal hypotonia	Normal	Asymmetrical hypotonia	NA	NA
Brain MRI	Normal	Leucoencephalopathic white matter changes of the frontal lobes bilaterally	NA	NA	NA	Enlargement of the temporal horns of lateral ventricles	Normal	Normal	NA	Normal	Normal	Normal	Normal	Nonspecific patchy foci of T2 hyperintensity in the periatrial left parietal white matter, bilateral deep frontal lobe white matter	Focal cortical dysplasia	Normal	Normal	NA	NA
Eye abnormalities	No	Hyperopia	NA	Lazy eye: possibly hypotonia related, but potential absence vs maldevelopment of extraocular muscles. Severe light sensitivity (SPD related)	NA	Strabismus	Strbismus, cortical visual impairment	No	No	NA	No	NA	Strabismus	Optic nerve hypoplasia	No	No	Right corneal dystrophy, myopia, astigmatism	Glasses needed age 12	Glasses needed age 8
Skeletal anomalies	yes	yes	NA	yes	yes	no	yes	no	no	no	no	no	yes	no	Yes	no	no	no	yes
Limbs, spine, joints	No	Hyperlordosis		No	Unilateral hip dysplasia		Hyperkyphosis, possibly mild scoliosis						Scoliosis		Talipes valgus				No
Skull: craniosynostosis	Sagittal	no		Metopic	Trigonocephaly		no						No		No				Sagittal craniosynostosis
Other	None	None	None	None	None	None	None	None	None	None	None	None	Bruising susceptibility	Temperature instability, episodic fever	None	None	None	None	Skin hypopigmentation on single posterior thigh

## Sheet: Title Page
Missense and truncating variants in CHD5 in dominant neurodevelopmental disorders with intellectual disability, behavioural disturbances and epilepsy
Human Genetics
Ilaria Parenti,1* Daphné Lehalle,2* Caroline Nava,3 Erin Torti,4 Elsa Leitão,1 Richard Person,4 Takeshi Mizuguchi,5 Naomichi Matsumoto,5 Mitsuhiro Kato,6 Kazuyuki Nakamura,7 Stella A. de Man,8 Heidi Cope,9 Vandana Shashi,10 Undiagnosed Diseases Network, Jennifer Friedman,11 Pascal Joset,12,13 Katharina Steindl,12,13 Anita Rauch,12,13 Irena Muffels,14 Peter M. van Hasselt,14 Florence Petit,15 Thom…
Affiliations
1Institute of Human Genetics, University Hospital Essen, University Duisburg-Essen, Essen, Germany
2APHP, Sorbonne Université, Département de Génétique, Centre de Référence Déficiences Intellectuelles de Causes Rares, Groupe Hospitalier Pitié-Salpêtrière and Hôpital Trousseau, Paris, France
3Institut du Cerveau (ICM), Sorbonne Université, UMR S 1127, Inserm U1127, CNRS UMR 7225, F-75013 Paris, France
4GeneDx, Gaithersburg, Maryland, USA
5Department of Human Genetics, Yokohama City University Graduate School of Medicine, Yokohama 236-0004, Japan
6Department of Pediatrics, Showa University School of Medicine, Tokyo 142-8666, Japan
7Department of Pediatrics, Yamagata University Faculty of Medicine, Yamagata 990-9585, Japan
8Department of Pediatrics, Amphia Hospital, Breda, The Netherlands
9Department of Pediatrics, Division of Medical Genetics, Duke University School of Medicine, Durham, North Carolina, USA
10Program in Genetics and Genomics, Duke University School of Medicine, Durham, 27710 NC USA
11Departments of Neuroscience and Pediatrics, UCSD, San Diego; Division of Neurology, Rady Children’s Hospital, San Diego and Rady Children's Institute for Genomic Medicine, San Diego, CA USA
12Institute of Medical Genetics, University of Zurich, 8952 Schlieren-Zurich, Switzerland
13"Rare Disease Initiative Zurich, Clinical Research Priority Program for Rare Diseases University of Zurich," 8032 Zurich, Switzerland
14Department of Metabolic Diseases, University Medical Centre Utrecht, Utrecht, Netherlands
15CHU Lille, Clinique de Génétique, F-59000 Lille, France
16Institut de Génétique Médicale, CHRU Lille, Université de Lille, Lille, France
17Service de Génétique médicale, CHU de Poitiers, Poitiers, France
18University of Poitiers, EA3808 NEUVACOD, Poitiers, France.
19Unité Fonctionnelle d'Innovation diagnostique des maladies rares, FHU-TRANSLAD, CHU Dijon Bourgogne, Dijon, France Hospitalo-Universitaire Médecine Translationnelle et Anomalies du Développement (TRANSLAD), Centre Hospitalier Universitaire Dijon Bourgogne, Dijon, France
20UFR Des Sciences de Santé, INSERM-Université de Bourgogne UMR1231 GAD « Génétique des Anomalies du Développement », FHU-TRANSLAD, Dijon, France
21Centre de référence maladies rares «Anomalies du développement et syndromes malformatifs », Centre de Génétique, FHU‐TRANSLAD, CHU Dijon Bourgogne, Dijon, France
22Department of Clinical Genetics, Erasmus MC, University Medical Center Rotterdam, Rotterdam, The Netherlands.
23CHU Sainte-Justine Research Center, Montreal, QC H3T 1C5, Canada
24Sainte-Justine Hospital, University of Montreal, Montreal, QC H3T 1C5, Canada
25Department of Medical Genetics and Alberta Children's Hospital Research Institute, Cumming School of Medicine, University of Calgary, Calgary, AB T2N 4N1, Canada
26Department of Biochemistry, Hamamatsu University School of Medicine, Hamamatsu 431-3192, Japan
27Department of Pediatrics, Hirosaki University Graduate School of Medicine and School of Medicine, Hirosaki 036-8562, Japan
28Department of Pediatrics, Hirosaki National Hospital, Hirosaki 036-8545, Japan
29Aomori City Health Center, Aomori 030-0962, Japan
30Greenwood Genetic Center, Greenwood, South Carolina, 29646, USA
31Department of Clinical Genetics, Amsterdam UMC, University of Amsterdam, Amsterdam, The Netherlands
32Laboratory of Genome Diagnostics, Department of Clinical Genetics, Amsterdam UMC, University of Amsterdam, Amsterdam, The Netherlands
33Hansjörg Wyss Department of Plastic Surgery, NYU Langone Health; New York, NY, USA
*joint first authors
$joint last authors
Correspondence to: Christel Depienne (christel.depienne@uni-due.de) or Cyril Mignot (cyril.mignot@aphp.fr)
